# Supplementary material for: Clinical performance of the near-infrared imaging system VistaCam iX Proxi for detection of approximal enamel lesions
Source: BDJ Open. 2017 Jun 30;3:17012–. doi: 10.1038/bdjopen.2017.12 (PMC5842834; doi:10.1038/bdjopen.2017.12)
Supplement: Supplementary Information [file bdjopen201712-s1.xls]

## Sheet: Data sheet
All data											Data without n.a.
Tooth	Surface	Tooth type	ICDAS	ICDAS coded	Radiograph	Radiograph coded	NIR	NIR coded			Tooth	Surface	Tooth type	ICDAS coded	Radiograph coded	NIR coded
15	2	1	0	0	0	0	0	0			15	2	1	0	0	0
16	2	2	0	0	0	0	0	0			16	2	2	0	0	0
17	2	2	0	0	0	0	0	0			17	2	2	0	0	0
18	1	2	0	0	0	0	0	0			18	1	2	0	0	0
35	2	1	1	1	1	1	1	1			35	2	1	1	1	1
36	1	2	1	1	1	1	1	1			36	1	2	1	1	1
36	2	2	0	0	0	0	1	1			36	2	2	0	0	1
37	1	2	0	0	0	0	0	0			37	1	2	0	0	0
37	2	2	0	0	0	0	1	1			37	2	2	0	0	1
45	2	1	0	0	1	1	1	1			45	2	1	0	1	1
24	2	1	2	1	2	1	2	1			24	2	1	1	1	1
26	1	2	2	1	0	0	1	1			26	1	2	1	0	1
36	2	2	2	1	2	1	1	1			36	2	2	1	1	1
45	1	1	2	1	1	1	1	1			45	1	1	1	1	1
15	2	1	1	1	2	1	1	1			15	2	1	1	1	1
16	1	2	1	1	1	1	1	1			16	1	2	1	1	1
16	2	2	2	1	2	1	1	1			16	2	2	1	1	1
17	1	2	0	0	1	1	1	1			17	1	2	0	1	1
24	2	1	1	1	1	1	1	1			24	2	1	1	1	1
25	1	1	1	1	2	1	1	1			25	1	1	1	1	1
25	2	1	2	1	2	1	1	1			25	2	1	1	1	1
45	0	1	0	0	1	1	0	0			45	0	1	0	1	0
46	2	2	1	1	1	1	1	1			46	2	2	1	1	1
14	2	1	0	0	0	0	0	0			14	2	1	0	0	0
15	1	1	0	0	0	0	0	0			15	1	1	0	0	0
26	2	2	0	0	0	0	0	0			26	2	2	0	0	0
27	1	2	0	0	0	0	0	0			27	1	2	0	0	0
45	2	1	0	0	0	0	0	0			45	2	1	0	0	0
46	1	2	0	0	0	0	0	0			46	1	2	0	0	0
14	2	1	0	0	0	0	9				15	1	1	0	1	0
15	1	1	0	0	1	1	0	0			15	2	1	1	1	1
15	2	1	2	1	1	1	1	1			16	1	2	1	0	0
16	1	2	1	1	0	0	0	0			24	2	1	1	1	1
24	2	1	1	1	1	1	1	1			25	1	1	1	0	0
25	1	1	1	1	0	0	0	0			26	1	2	1	1	1
26	1	2	2	1	1	1	1	1			36	2	2	1	1	1
36	2	2	1	1	1	1	1	1			37	1	0	0	0	0
37	1	0	0	0	0	0	0	0			44	2	1	0	0	0
44	2	1	0	0	0	0	0	0			45	2	1	0	0	1
45	2	1	0	0	0	0	1	1			45	1	1	0	0	0
45	1	1	0	0	0	0	0	0			46	1	2	0	0	0
46	1	2	0	0	0	0	0	0			14	2	1	1	1	1
14	2	1	2	1	1	1	1	1			16	2	2	1	0	1
15	1	1	2	1	1	1	9				17	1	2	1	0	0
16	2	2	2	1	0	0	1	1			24	2	1	1	0	1
17	1	2	2	1	0	0	0	0			25	1	1	1	1	1
24	2	1	2	1	0	0	1	1			25	2	1	1	0	0
25	1	1	2	1	1	1	1	1			26	2	2	1	0	1
25	2	1	2	1	0	0	0	0			27	1	2	1	0	1
26	2	2	2	1	0	0	1	1			34	2	1	1	0	0
27	1	2	2	1	0	0	1	1			35	1	1	1	0	0
34	2	1	2	1	0	0	0	0			35	2	1	1	0	0
35	1	1	2	1	0	0	0	0			37	2	2	0	0	0
35	2	1	2	1	0	0	0	0			38	1	2	1	0	0
37	1	2	2	1	0	0	9				44	2	1	1	0	0
37	2	2	0	0	0	0	0	0			45	1	1	1	0	0
38	1	2	1	1	0	0	0	0			45	2	1	1	0	0
44	2	1	1	1	0	0	0	0			46	2	2	1	0	0
45	1	1	1	1	0	0	0	0			47	1	2	1	0	0
45	2	1	1	1	0	0	0	0			47	2	2	1	0	0
46	2	2	1	1	0	0	0	0			48	1	2	1	0	0
47	1	2	1	1	0	0	0	0			15	2	1	1	0	0
47	2	2	1	1	0	0	0	0			16	2	2	1	1	1
48	1	2	1	1	0	0	0	0			17	1	2	1	0	0
15	2	1	1	1	0	0	0	0			45	2	1	1	1	1
16	2	2	2	1	2	1	1	1			24	2	1	1	1	1
17	1	2	2	1	0	0	0	0			25	2	1	1	1	1
45	2	1	2	1	1	1	1	1			26	1	2	1	0	0
24	2	1	1	1	2	1	2	1			37	1	2	1	1	0
25	2	1	1	1	1	1	1	1			47	1	2	1	1	0
26	1	2	1	1	0	0	0	0			14	2	1	1	1	1
37	1	2	1	1	1	1	0	0			15	1	1	1	1	0
47	1	2	1	1	1	1	0	0			45	1	1	1	1	0
14	2	1	1	1	2	1	1	1			36	1	2	1	1	0
15	1	1	1	1	2	1	0	0			14	2	1	1	0	0
24	2	1	1	1	2	1	9				15	1	1	1	1	1
25	1	1	1	1	1	1	9				16	2	2	1	0	0
45	1	1	1	1	1	1	0	0			17	1	2	1	0	1
36	1	2	1	1	2	1	0	0			25	2	1	1	1	0
14	2	1	1	1	0	0	0	0			27	1	2	1	1	1
15	1	1	1	1	2	1	1	1			37	1	2	0	1	1
16	2	2	1	1	0	0	0	0			15	2	1	1	0	1
17	1	2	1	1	0	0	1	1			16	1	2	1	0	0
25	2	1	1	1	1	1	0	0			16	2	2	1	0	0
26	1	2	1	1	0	0	9				25	2	1	1	0	1
27	1	2	1	1	1	1	1	1			44	2	1	1	0	0
37	1	2	0	0	1	1	1	1			45	1	1	1	0	1
15	2	1	1	1	0	0	1	1			45	2	1	1	0	0
16	1	2	1	1	0	0	0	0			46	1	2	1	0	0
16	2	2	1	1	0	0	0	0			46	2	2	1	0	0
25	2	1	2	1	0	0	1	1			47	1	2	1	1	1
44	2	1	1	1	0	0	0	0			14	2	1	0	0	0
45	1	1	1	1	0	0	1	1			15	1	1	1	0	0
45	2	1	2	1	0	0	0	0			16	1	2	1	1	1
46	1	2	2	1	0	0	0	0			16	2	2	1	0	0
46	2	2	1	1	0	0	0	0			17	1	2	1	0	1
47	1	2	2	1	1	1	1	1			24	2	1	1	1	1
14	2	1	0	0	0	0	0	0			25	1	1	1	1	1
15	1	1	1	1	0	0	0	0			25	2	1	1	0	1
16	1	2	2	1	1	1	1	1			26	2	2	1	0	0
16	2	2	1	1	0	0	0	0			27	1	2	0	0	0
17	1	2	1	1	0	0	1	1			34	2	1	0	0	0
24	2	1	1	1	1	1	1	1			35	1	1	1	0	0
25	1	1	1	1	2	1	1	1			35	2	1	1	1	1
25	2	1	1	1	0	0	1	1			36	2	2	0	1	1
26	2	2	1	1	0	0	0	0			37	1	2	0	1	0
27	1	2	0	0	0	0	0	0			44	2	1	1	0	1
34	2	1	0	0	0	0	0	0			45	1	1	0	0	0
35	1	1	1	1	0	0	0	0			14	2	1	1	0	0
35	2	1	2	1	2	1	1	1			15	1	1	1	0	1
36	2	2	0	0	2	1	2	1			16	2	2	0	0	0
37	1	2	0	0	1	1	0	0			17	1	2	0	0	0
44	2	1	2	1	0	0	1	1			26	2	2	1	1	0
45	1	1	0	0	0	0	0	0			27	1	2	1	0	0
14	2	1	2	1	0	0	0	0			35	2	1	1	1	1
15	1	1	1	1	0	0	1	1			36	1	2	1	1	1
16	2	2	0	0	0	0	0	0			36	2	2	1	1	1
17	1	2	0	0	0	0	0	0			37	1	2	1	1	1
26	2	2	1	1	1	1	0	0			44	2	1	1	0	0
27	1	2	1	1	0	0	0	0			45	1	1	0	0	0
35	2	1	1	1	2	1	1	1			46	2	2	0	0	0
36	1	2	2	1	1	1	1	1			47	1	2	1	0	0
36	2	2	2	1	1	1	1	1			14	2	1	0	0	0
37	1	2	2	1	1	1	1	1			15	1	1	0	0	0
44	2	1	1	1	0	0	0	0			15	2	1	0	1	0
45	1	1	0	0	0	0	0	0			16	2	2	1	1	0
46	2	2	0	0	0	0	0	0			17	1	2	1	0	0
47	1	2	1	1	0	0	0	0			17	2	2	0	0	0
14	2	1	0	0	0	0	0	0			18	1	2	0	0	0
15	1	1	0	0	0	0	0	0			24	2	1	0	0	1
15	2	1	0	0	2	1	0	0			25	1	1	0	0	0
16	2	2	1	1	2	1	0	0			25	2	1	1	0	1
17	1	2	1	1	0	0	0	0			27	2	2	0	0	0
17	2	2	0	0	0	0	0	0			28	1	2	0	0	0
18	1	2	0	0	0	0	0	0			35	2	1	1	0	1
24	2	1	0	0	0	0	1	1			36	2	2	1	0	0
25	1	1	0	0	0	0	0	0			37	1	2	0	0	0
25	2	1	2	1	0	0	2	1			38	1	2	0	0	1
27	2	2	0	0	0	0	0	0			44	2	1	0	0	1
28	1	2	0	0	0	0	0	0			45	1	1	0	0	0
35	2	1	1	1	0	0	1	1			15	1	1	1	1	1
36	2	2	1	1	0	0	0	0			16	2	2	1	0	1
37	1	2	0	0	0	0	0	0			25	1	1	1	0	1
37	2	2	0	0	0	0	9				34	2	1	0	0	0
38	1	2	0	0	0	0	1	1			35	1	1	1	1	1
44	2	1	0	0	0	0	1	1			35	2	1	1	1	1
45	1	1	0	0	0	0	0	0			36	1	2	1	1	1
15	1	1	1	1	2	1	1	1			36	2	2	1	1	0
16	1	2	1	1	1	1	9				37	1	2	1	1	1
16	2	2	1	1	0	0	1	1			45	2	1	0	1	0
25	1	1	2	1	0	0	1	1			46	1	2	0	0	0
34	2	1	0	0	0	0	0	0			46	2	2	1	0	0
35	1	1	1	1	1	1	1	1			47	1	2	0	0	0
35	2	1	1	1	2	1	1	1			15	1	1	1	0	1
36	1	2	2	1	1	1	1	1			15	2	1	1	0	1
36	2	2	1	1	1	1	0	0			16	2	2	1	0	1
37	1	2	1	1	1	1	1	1			25	1	1	1	0	1
45	2	1	0	0	1	1	0	0			26	2	2	1	0	0
46	1	2	0	0	0	0	0	0			34	2	1	1	1	0
46	2	2	1	1	0	0	0	0			35	2	1	1	1	1
47	1	2	0	0	0	0	0	0			36	1	2	1	0	0
15	1	1	1	1	0	0	1	1			44	2	1	1	0	1
15	2	1	2	1	0	0	1	1			45	1	1	1	0	0
16	2	2	2	1	0	0	1	1			14	2	1	0	0	0
25	1	1	1	1	0	0	1	1			15	1	1	0	0	0
26	2	2	1	1	0	0	0	0			15	2	1	0	0	0
34	2	1	2	1	2	1	0	0			16	1	2	0	0	0
35	2	1	1	1	1	1	1	1			16	2	2	0	0	0
36	1	2	1	1	0	0	0	0			17	1	2	0	0	0
44	2	1	1	1	0	0	1	1			24	2	1	0	0	0
45	1	1	1	1	0	0	0	0			25	1	1	0	0	0
14	2	1	0	0	0	0	0	0			25	2	1	1	0	0
15	1	1	0	0	0	0	0	0			26	1	2	0	0	0
15	2	1	0	0	0	0	0	0			34	2	1	0	0	0
16	1	2	0	0	0	0	0	0			35	1	1	0	0	0
16	2	2	0	0	0	0	0	0			35	2	1	0	0	0
17	1	2	0	0	0	0	0	0			36	1	2	0	0	0
24	2	1	0	0	0	0	0	0			36	2	2	0	0	0
25	1	1	0	0	0	0	0	0			37	1	2	0	0	0
25	2	1	1	1	0	0	0	0			44	2	1	0	0	0
26	1	2	0	0	0	0	0	0			45	1	1	0	0	0
34	2	1	0	0	0	0	0	0			45	2	1	0	0	0
35	1	1	0	0	0	0	0	0			46	1	2	0	0	0
35	2	1	0	0	0	0	0	0			46	2	2	0	0	0
36	1	2	0	0	0	0	0	0			47	1	2	0	0	0
36	2	2	0	0	0	0	0	0
37	1	2	0	0	0	0	0	0
44	2	1	0	0	0	0	0	0
45	1	1	0	0	0	0	0	0
45	2	1	0	0	0	0	0	0
46	1	2	0	0	0	0	0	0
46	2	2	0	0	0	0	0	0
47	1	2	0	0	0	0	0	0

## Sheet: Explanations
Surface	Tooth type	ICDAS coded	Radiograph	Radiograph coded	NIR	NIR coded
1 = Mesial	1 = premolar	0 = sound	0 = no radiolucency;	0 = no radiolucency;	0 = no signs of changes in enamel	0 = no signs of changes in enamel
2 = Distal	2 = molar	1 = ICDAS 1+2	D1 = radiolucency in the outer ½ of the enamel	1 = D1 + D2	IR 1 = wide bright strip or wedge-shaped structures within the dark translucent enamel	1 =IR 1 +IR2
			D2 = radiolucency in the inner ½ of the enamel		IR 2 = wide bright strip or wedge-shaped structures which seem to cross the enamel-dentine junction	n.a. = not assessable
					n.a. = not assessable
